# Supplementary material for: Synthesis and Application of a pH-Responsive Functional Metal–Organic Framework: In Vitro Investigation for Delivery of Oridonin in Cancer Therapy
Source: Molecules. 2024 Jun 4;29(11):2643. doi: 10.3390/molecules29112643 (PMC11173415; doi:10.3390/molecules29112643)
Supplement: Supplementary file 1 [file molecules-29-02643-s001.zip]

Archive with 1 entries (1 files):
- molecules-2966205-supplementary.pdf
